# Supplementary material for: From individuals to ancestries: Towards attributing trait variation to haplotypes
Source: PLoS Genet. 2025 Sep 30;21(9):e1011883. doi: 10.1371/journal.pgen.1011883 (PMC12507255; doi:10.1371/journal.pgen.1011883)
Supplement: S1 Table — (XLSX) [file pgen.1011883.s001.xlsx]

## Sheet: S1 Table
Continuous Phenotype	Average Out-of-sample R^2 (maximum top 150 HCs)	Average Out-of-sample R^2 (maximum top 18 PCs)	Optimal Number of top HCs (maximum top 150 HCs)	Optimal Number of top PCs (maximum top 18 PCs)
Standing height	0.0283841	0.0238878	150	18
BMI	0.0140918	0.00831405	138	18
Educational Attainment	0.0331555	0.00815693	150	18
Nitrogen oxides air pollution 2010	0.0097289	0.00872952	117	18
Impedance of whole_body	0.012111	0.010816	138	17
Weight	0.0461636	0.0379816	150	18
Length of working week for main job	0.00192746	0.0012875	104	18
Diastolic blood pressure, automated reading	0.00540264	0.00317464	127	18
Systolic blood pressure, automated reading	0.00499387	0.00240489	142	18
Pulse rate, automated reading	0.00357082	0.0022248	117	16
Age started oral contraceptive pill	0.0251667	0.0210863	136	18
Age at first live birth	0.035825	0.0157774	150	18
Age started smoking in former smokers	0.0132214	0.0110782	93	18
Pack years of smoking	0.00919148	0.00787554	138	17
Bread intake	0.0132251	0.0104633	133	17
Tea intake	0.0112933	0.00827096	124	18
Hand grip strength (right)	0.013494	0.0113141	133	18
Peak expiratory flow (PEF)	0.0172674	0.0143446	120	18
Forced vital capacity (FVC)	0.0469826	0.044632	149	18
Duration of walks	0.00493203	0.00207285	138	18
Body fat percentage	0.0119032	0.00765268	150	17
Whole body fat mass	0.0124164	0.00872892	137	17
White blood cell count	0.0105069	0.00866527	150	18
Red blood cell count	0.0111079	0.00964535	150	17
