# Supplementary material for: From individuals to ancestries: Towards attributing trait variation to haplotypes
Source: PLoS Genet. 2025 Sep 30;21(9):e1011883. doi: 10.1371/journal.pgen.1011883 (PMC12507255; doi:10.1371/journal.pgen.1011883)
Supplement: S2 Table — (XLSX) [file pgen.1011883.s002.xlsx]

## Sheet: S2 Table
Binary Phenotype	Average Out-of-sample McFadden's R^2 (maximum top 150 HCs)	Average Out-of-sample McFadden's R^2 (maximum top 18 PCs)	Optimal Number of top HCs (maximum top 150 HCs)	Optimal Number of top PCs (maximum top 18 PCs)
Mood swings	0.00301612	0.00095142	138	18
Miserableness	0.00298265	0.00161149	116	18
Irritability	0.0034378	0.00279098	55	18
Cancer diagnosed by doctor	0.00190194	0.0017346	44	14
Ever smoked	0.0105901	0.00813722	145	17
Never eat wheat products	0.00379029	0.00246249	115	16
Snoring	0.000508715	0.000281407	84	18
Breastfed as a baby	0.0296019	0.0249649	137	18
Alcohol usually taken with meals	0.0317941	0.015598	150	18
Basal cell carcinoma	0.00843768	0.0080214	9	14
Bladder cancer	0.000422684	0.000748289	1	2
Breast cancer	0.000631807	0.000552742	3	4
Cervical cancer	0.00197208	0.00192189	4	12
Cin/pre-cancer cells cervix	0.0110073	0.00500142	63	18
Colon cancer/sigmoid cancer	0.000943433	0.000856119	5	5
Malignant melanoma	0.00661133	0.00655364	5	16
Prostate cancer	0.00252618	0.00272285	15	3
Skin cancer	0.00565954	0.00614257	11	9
Uterine endometrial cancer	0.000344699	0.000433291	1	3
Diverticular disease/diverticulitis	0.00402755	0.0035463	26	12
Heart arrhythmia	0.00121773	0.000872093	3	3
Headaches (not migraine)	0.00197624	0.000812207	51	15
Emphysema/chronic bronchitis	0.0048487	0.00458109	22	12
Anxiety/panic attacks	0.00352674	0.00329061	13	14
Rheumatoid arthritis	0.00147808	0.00138952	16	11
Multiple sclerosis	0.00433269	0.00473537	8	4
Ankylosing spondylitis	0.00120515	0.00159645	15	1
Angina	0.00905895	0.00575696	88	18
Asthma	0.00149866	0.00119919	121	16
Atrial fibrillation	0.00275419	0.00297081	8	3
Cholelithiasis/gall stones	0.00432523	0.00215367	51	16
Crohns disease	0.00266483	0.00261108	36	7
Deep venous thrombosis (dvt)	0.000775114	0.000707957	12	14
Diabetes	0.0229426	0.0218331	82	16
Eczema/dermatitis	0.00220891	0.00204817	40	16
Endometriosis	0.00221073	0.00224068	11	14
Enlarged prostate	0.00122909	0.000951415	56	4
Glaucoma	0.00477772	0.00482746	30	14
Gout	0.0019137	0.000891025	39	18
Hayfever/allergic rhinitis	0.0040296	0.0029005	130	18
Heart attack/myocardial infarction	0.00403655	0.00264107	118	18
High cholesterol	0.00468598	0.00364786	148	17
Hypertension	0.00457352	0.00351632	101	13
Hyperthyroidism/thyrotoxicosis	0.000445025	0.000244242	8	2
Hypothyroidism/myxoedema	0.00247924	0.0020847	20	7
Malabsorption/coeliac disease	0.00416225	0.00480451	25	18
Migraine	0.00263174	0.00258225	40	17
Nasal polyps	0.00227569	0.00136936	7	14
Osteoporosis	0.00371005	0.00374121	54	5
Prolapsed disc/slipped disc	0.00158675	0.00176071	47	11
Psoriasis	0.00303152	0.00344599	11	8
Pulmonary embolism +/- dvt	0.00040227	0.000700927	8	3
Uterine fibroids	0.0129757	0.0106222	63	17
