# Supplementary material for: From individuals to ancestries: Towards attributing trait variation to haplotypes
Source: PLoS Genet. 2025 Sep 30;21(9):e1011883. doi: 10.1371/journal.pgen.1011883 (PMC12507255; doi:10.1371/journal.pgen.1011883)
Supplement: S3 Table — (XLSX) [file pgen.1011883.s003.xlsx]

## Sheet: S3 Table
Population labels	Display name	Continental region
E_Adygei	Russia (Adygei)	Europe
E_French_Basque	France (Basque)	Europe
E_TSI	Italy (Central)	Europe
E_North_Italian	Italy (North East)	Europe
E_Russian	Russia (West)	East Europe
E_Sardinian	Sardinia	Europe
E_Spain_3	Spain	Europe
E_bulgarian	Bulgaria	East Europe
E_croatian	Croatia	East Europe
E_cypriot	Cyprus	East Europe
E_german	Germany	Europe
E_greek	Greece	East Europe
E_hunpolukr	Hungary, Poland and Ukrainian	East Europe
E_italians	Italy (South)	Europe
E_lithuania	Lithuania	Europe
E_mordovian	Russia (Mordovia)	East Europe
E_norwegian	Norway	Europe
E_sicilianw	Sicily	Europe
G_Merseyside	GB North West England	UK
G_Cornwall	GB Cornwall (and its Southwest)	UK
G_Cumbria	GB Cumbria	UK
G_Devon	GB Devon	UK
G_S_England	GB South England	UK
G_NW_Scot	GB Scotland	UK
G_Northumberland	GB Northumberland	UK
G_SW_Wales	GB South West Wales	UK
G_SE_England	GB South East England	UK
G_NE_Scot	GB Scotland (North East)	UK
G_SC_England	GB South Central England	UK
G_SE_Wales	GB South East Wales	UK
G_NW_Wales	GB North West Wales	UK
G_C_England	GB Central England	UK
G_Lincolnshire	GB Lincolnshire	UK
G_Anglia	GB Anglia	UK
G_Noi	GB Ireland (North)	UK
G_NC_England	GB North Central England	UK
G_N_Yorkshire	GB North Yorkshire	UK
G_Orkney	GB Orkney	UK
G_S_Yorkshire	GB South Yorkshire	UK
W_AMHARA	Ethiopia (Amhara)	Africa
W_ANUAK	Africa East (Anuak)	Africa
W_ARI	Ethiopia (Ari)	Africa
W_ASW	W_ASW	Africa
W_Balochi	Iran (Baloch)	Middle East
W_Basters	W_Basters	Africa
W_Bedouin_2	Saudi Arabia (Bedouin)	Middle East
W_Biaka_Pygmies	Africa Central (Biaka)	Africa
W_Burusho	Pakistan (Burusho)	South Asia
W_CHD_2	China (Han)	East Asia
W_Cambodians	Cambodia	South Asia
W_Colombians	Colombia	America
W_ColouredWellington	South Africa (South)	Africa
W_Dai	Myanmar (Dai)	East Asia
W_Daur	China (Daur)	East Asia
W_GIH_2	India (Gujarat)	South Asia
W_GUMUZ	Ethiopia (Gumuz)	Africa
W_GuiGhanaKgal	Ghana (Gui Ghana Kgal)	Africa
W_Hazara	Afghanistan (Hazara)	South Asia
W_Hezhen	China (Hezhen)	East Asia
W_India_2	India	South Asia
W_Japanese	Japan	East Asia
W_Juhoan	Africa South (Jul'hoan)	Africa
W_Kalash_1	Pakistan (Kalash)	South Asia
W_Karitiana	Brazil (Karitiana)	America
W_Karretjie	South Africa (Karretjie)	Africa
W_Khomani	Africa Central (Khomani)	Africa
W_Khwe	Africa South (Khwe)	Africa
W_LWK	Kenya (Luhya)	Africa
W_Maya	Mexico (Maya)	America
W_MKK_5	Kenya	Africa
W_Mandenka	Africa West (Mandenka)	Africa
W_Miaozu	China (Miao)	East Asia
W_Mozabite	Algeria (Mozabite)	Africa
W_Nama	Africa (Nama)	Africa
W_Naxi	China (Naxi)	East Asia
W_Palestinian_1	Palestine	Middle East
W_Papuan	Papua	East Asia
W_Pathan	Pakistan (Pathan)	South Asia
W_syrian	Middle East (Iran, Syria, Armenia)	Middle East
W_SOMALI	Somalia	Africa
W_She	China (She)	East Asia
W_Sindhi	Pakistan (Sindhi)	South Asia
W_Tu	China (Tu)	East Asia
W_Uygur	China (Uygur)	East Asia
W_Xibo	China (Xibo)	East Asia
W_Yoruba	Nigeria (Yoruba)	Africa
W_Yakut	Russia (Yakut)	East Asia
W_Yizu	China (Yizu)	East Asia
W_amaXhosa	South Africa (amaXhosa)	Africa
W_chechen	Chechnia	East Europe
W_chuvash	Russia (Chuvash)	East Europe
W_turkishe	Turkey (East)	Middle East
W_turkishs	Turkey (West)	Middle East
