# Supplementary material for: From individuals to ancestries: Towards attributing trait variation to haplotypes
Source: PLoS Genet. 2025 Sep 30;21(9):e1011883. doi: 10.1371/journal.pgen.1011883 (PMC12507255; doi:10.1371/journal.pgen.1011883)
Supplement: S4 Table — (XLSX) [file pgen.1011883.s004.xlsx]

## Sheet: S4 Table
Birthplace	Self-reported Ethnic Group
	British	Asian	White	Black	Other	Mixed	Unknown
United Kingdom	821	0	0	0	0	0	0
India	0	2893	0	0	0	0	0
Switzerland	0	0	142	0	0	0	0
Indonesia	0	22	0	0	0	0	0
Congo	0	0	0	115	0	0	0
Nigeria	0	0	0	836	0	0	0
The Guianas	0	0	0	123	0	0	0
Caribbean	0	0	0	1841	0	0	0
Sweden	0	0	197	0	0	0	0
Pakistan	0	1184	0	0	0	0	0
Germany	0	0	1090	0	0	0	0
Barbados	0	0	0	211	0	0	0
Sudan	0	0	0	40	0	0	0
Hong Kong	0	439	0	0	0	0	0
China	0	362	0	0	0	0	0
Iran	0	0	0	0	253	0	0
Poland	0	0	575	0	0	0	0
Netherlands	0	0	433	0	0	0	0
Cameroon	0	0	0	35	0	0	0
Ghana	0	0	0	699	0	0	0
Algeria	0	0	39	0	39	0	0
Slovakia	0	0	32	0	0	0	0
France	0	0	721	0	0	0	0
Israel	0	0	41	0	18	0	0
Zimbabwe	0	0	0	171	0	0	0
Greece	0	0	108	0	0	0	0
Bangladesh	0	197	0	0	0	0	0
Belgium	0	0	112	0	0	0	0
Japan	0	46	0	0	190	0	0
Colombia	0	0	0	0	126	0	0
Philippines	0	137	0	0	169	0	0
Sierra Leone	0	0	0	171	0	0	0
Italy	0	0	713	0	0	0	0
Portugal	0	0	274	0	0	0	0
Afghanistan	0	82	0	0	0	0	0
Austria	0	0	130	0	0	0	0
Russia	0	0	148	0	0	0	0
Channel Islands	102	0	0	0	0	0	0
Spain	0	0	320	0	0	0	0
Zambia	0	0	0	48	0	0	0
Bulgaria	0	0	64	0	0	0	0
Sri Lanka	0	533	0	0	0	0	0
Denmark	0	0	215	0	0	0	0
Czech Republic	0	0	108	0	0	0	0
Ethiopia	0	0	0	40	18	0	0
Syria	0	0	0	0	14	0	0
Libya	0	0	0	1	35	0	0
Myanmar (Burma)	0	31	0	0	0	0	0
Malaysia	0	356	0	0	0	0	0
Ivory Coast	0	0	0	30	0	0	0
Kenya	0	0	0	96	0	0	0
Singapore	0	133	0	0	0	0	0
Latvia	0	0	51	0	0	0	0
Hungary	0	0	89	0	0	0	0
Somalia	0	0	0	70	0	0	0
Uganda	0	0	0	105	0	0	0
Croatia	0	0	40	0	0	0	0
Brazil	0	0	0	0	48	0	0
South Korea	0	10	0	0	16	0	0
Bosnia and Herzegovina	0	0	32	0	0	0	0
Egypt	0	0	0	0	89	0	0
Angola	0	0	0	16	0	0	0
Macedonia	0	0	13	0	0	0	0
Finland	0	0	149	0	0	0	0
Iceland	0	0	16	0	0	0	0
Thailand	0	47	0	0	35	0	0
Lithuania	0	0	66	0	0	0	0
Turkey	0	0	0	0	50	0	0
Vietnam	0	36	0	0	25	0	0
Peru	0	0	0	0	36	0	0
Serbia/Montenegro	0	0	47	0	0	0	0
Burundi	0	0	0	22	0	0	0
Romania	0	0	61	0	0	0	0
Fiji	0	15	0	0	0	0	0
Palestine	0	0	0	0	21	0	0
Ukraine	0	0	59	0	0	0	0
Norway	0	0	119	0	0	0	0
Antigua and Barbuda	0	0	0	29	0	0	0
Eritrea	0	0	0	30	0	0	0
Bolivia	0	0	0	0	11	0	0
Chile	0	0	0	0	39	0	0
Gibraltar	54	0	0	0	0	0	0
Malawi	0	0	0	13	0	0	0
Cyprus	0	0	88	0	0	0	0
Taiwan	0	21	0	0	0	0	0
Gambia	0	0	0	32	0	0	0
South Africa	0	0	0	44	0	0	0
Mexico	0	0	0	0	38	0	0
West Indies	0	0	0	15	0	0	0
Venezuela	0	0	0	0	14	0	0
Rwanda	0	0	0	18	0	0	0
Tanzania	0	0	0	20	0	0	0
Lebanon	0	0	0	0	27	0	0
Morocco	0	0	0	0	50	0	0
Liberia	0	0	0	14	0	0	0
Central African Republic	0	0	0	11	0	0	0
Albania	0	0	11	0	0	0	0
Estonia	0	0	11	0	0	0	0
